# Supplementary material for: SETDB2 Mitigates Podocyte Dysfunction in Diabetic Kidney Disease Through Epigenetic Silencing of SMAD3
Source: Adv Sci (Weinh). 2025 Nov 29;13(9):e16984. doi: 10.1002/advs.202516984 (PMC12904062; doi:10.1002/advs.202516984)
Supplement: Supplementary file 2 — Supplemental Source Data 1 [file ADVS-13-e16984-s001.xlsx]

## Sheet: Figure 1
Figure 1E					Figure 1F					Figure 1H					Figure 1I						Figure 1S	Figure 1T
Relative SETDB2 staining instensity					Relative H3K9me1 staining instensity					Relative H3K9me2 staining instensity					Relative H3K9me3 staining instensity					eGFR(ml/min/1.73m2)	Relative SETDB2 staining instensity	Relative H3K9me3 staining instensity
Control	STZ/HFD	db/m	db/db		Control	STZ/HFD	db/m	db/db		Control	STZ/HFD	db/m	db/db		Control	STZ/HFD	db/m	db/db		117.482	1.02196	0.597798
0.880435	0.706522	0.93381	0.815742		0.934066	1.16484	0.78553	1.08527		0.902479	0.842975	0.75819	1.039		0.84507	0.798122	1.12615	0.784615		111.771	0.968176	1.06188
0.967391	0.836957	1.07335	0.880143		0.89011	0.934066	0.981912	0.981912		0.942149	0.912397	0.861154	0.73947		0.957746	0.741784	0.876923	0.655385		108.454	0.712685	0.747247
1.08696	0.804348	1.00894	0.579606		1.04396	0.934066	1.29199	0.878553		1.05124	1.00165	1.07644	0.917317		1.22066	0.713615	1.03385	0.84		105.75	1.27745	1.1484
1.02174	0.880435	0.955277	0.762075		1.04396	1.05495	0.878553	0.78553		1.0314	0.991736	1.15133	0.776911		1.06103	0.807512	0.895385	0.535385		98.2616	0.847154	0.888831
1.09783	0.782609	1.07335	0.923077		0.835165	0.835165	0.981912	0.981912		0.882645	0.783471	1.04836	0.936037		1.02347	0.57277	0.96	0.618462		96.7199	0.954729	1.00682
0.945652	0.75	0.955277	0.772809		1.25275	1.04396	1.0801	0.687339		1.19008	0.723967	1.10452	0.664587		0.892019	0.657277	1.10769	0.692308		96.4992	1.27745	1.24279
																				96.0985	1.15643	0.912428
																				95.9204	0.75706	1.06188
																				93.442	1.22367	1.24279
Figure 1K					Figure 1M					Figure 1P					Figure 1P					92.1706	1.11609	0.770844
SETDB2 (normalized)		H3K9me3 (normalized)			Relative SETDB2 staining instensity					SETDB2 (normalized) (Primary podocyte)					H3K9me3 (normalized) (Primary podocyte)					91.1047	0.753026	1.29785
Control	STZ/HFD	Control	STZ/HFD		12	16	20	24		Control	Mannitol	HG(mM)			Control	Mannitol	HG(mM)			91.1047	1.22636	1.1484
0.998487	0.680787	1.01664	0.689864		0.869159	1.08411	0.775701	0.64486				12.5	25				12.5	25		90.8178	1.00852	1.1248
0.807867	0.553707	1.08926	0.880484		0.803738	1.1215	0.831776	0.71028		0.958466	0.948882	0.776358	0.728435		0.852989	0.92084	0.756058	0.630048		90.3922	0.699238	0.747247
1.12557	0.807867	0.998487	0.626324		1.14019	1.11215	0.700935	0.598131		0.939297	1.07348	0.910543	0.613419		0.843296	0.852989	0.882068	0.717286		89.8946	0.793366	0.967488
1.08926	0.871407	0.853253	0.508321		1.21495	1.02804	0.906542	0.813084		1.07348	1.1885	0.795527	0.661342		1.21163	0.82391	0.82391	0.688207		88.1375	0.64545	0.991085
0.934947	0.617247	0.880484	0.626324		0.925234	1.21495	0.785047	0.738318		0.853035	1.12141	0.776358	0.728435		1.15347	1.09532	0.785137	0.6979		86.0425	0.981623	0.936025
1.04387	0.680787	1.16188	0.807867		1.04673	1.02804	0.831776	0.691589		1.15016	0.996805	1.03514	0.805112		1.02746	0.978998	0.707593	0.668821		82.3234	0.782609	0.991085
										1.02556	1.05431	0.900958	0.603834		0.911147	0.862682	0.882068	0.717286		82.1325	1.12954	0.912428
																				76.7156	0.997759	0.967488
																				75.9517	0.874048	0.936025
																				73.2121	0.524429	0.621395
																				70.4255	1.0623	0.967488
																				69.2039	0.914388	1.06188
																				67.1214	0.685791	0.912428
																				66.8614	0.551322	0.943891
																				64.8051	0.551322	0.857368
																				64.4721	1.2909	0.668589
																				61.3639	0.60511	0.967488
																				59.7427	0.60511	1.01468
																				58.0632	0.887494	0.880965
																				57.1949	1.03541	0.542737
																				56.8782	0.524429	0.684321
																				56.295	0.794711	0.98322
																				52.8032	0.793366	0.98322
																				51.7162	0.739579	0.385422
																				50.4962	1.00179	0.668589
																				48.9392	1.0623	1.38437
																				48.2189	1.02196	1.38437
																				47.3242	1.21022	0.770844
																				47.2808	0.618557	0.857368
																				47.0889	1.0892	0.700052
																				46.5777	0.900941	0.700052
																				45.6667	0.753026	0.857368
																				43.7968	0.981623	0.991085
																				43.6672	0.847154	1.09334
																				42.5161	0.753026	0.991085
																				42.3092	0.981623	0.991085
																				39.0545	0.965486	0.534872
																				39.0105	0.907665	0.700052
																				38.1392	0.753026	0.566335
																				37.1093	0.712685	0.566335
																				35.6556	1.03541	0.700052
																				35.3182	1.0892	0.755113
																				35.1734	0.973554	0.967488
																				25.448	0.672344	0.511274
																				23.4952	0.712685	0.755113
																				19.2983	0.618557	1.06974
																				18.9947	0.672344	0.692187

## Sheet: Figure 2
Figure 2C					Figure 2F					Figure 2G					Figure 2H
UACR(ug/mgCr)					The number of WT1/ SETDB2 positive cells					UACR(ug/mg Cr)					Mesangial area/glomerulus (%)
Control		STZ/HFD								Control		STZ/HFD			Control		STZ/HFD
Setdb2+/+	Setdb2-/-	Setdb2+/+	Setdb2-/-		Cre-/Setdb2fl/fl	Cre+/Setdb2fl/fl				Cre-/Setdb2fl/fl	Cre+/Setdb2fl/fl	Cre-/Setdb2fl/fl	Cre+/Setdb2fl/fl		Cre-/Setdb2fl/fl	Cre+/Setdb2fl/fl	Cre-/Setdb2fl/fl	Cre+/Setdb2fl/fl
26.9	28.9	164.1	216.4		10	2				25.1	30.8	200	217.9		10.1	10.9	26.9	40.6
23.6	25.6	183.2	278.4		11	3				21.9	25.8	226.6	264.1		12.1	13.5	31.9	37.6
30.5	23.5	200.1	236.6		12	2				35.2	23.3	231.1	289.7		13.5	11.8	25.9	30.9
29.4	26.4	198.6	254.3		11	3				28.3	25.4	160.7	219.6		15.9	14.6	26.1	30.6
25.1	28.9	169.3	208.7		13	4				20.4	31	189.2	289.2		9.6	13.9	30.1	32.4
27.9	29.7	186.9	195.2		12	2				26.3	29.9	213	307.5		11.9	10.4	31.5	34.1
Figure 2I					Figure 2J					Figure 2K					Figure 2N
The number of foot processes (/μm GBM)					GBM thickness (nm)					Foot process width (μm)					Nephrin positive area /glomerulus (%)
Control		STZ/HFD			Control		STZ/HFD			Control		STZ/HFD			Control		STZ/HFD
Cre-/Setdb2fl/fl	Cre+/Setdb2fl/fl	Cre-/Setdb2fl/fl	Cre+/Setdb2fl/fl		Cre-/Setdb2fl/fl	Cre+/Setdb2fl/fl	Cre-/Setdb2fl/fl	Cre+/Setdb2fl/fl		Cre-/Setdb2fl/fl	Cre+/Setdb2fl/fl	Cre-/Setdb2fl/fl	Cre+/Setdb2fl/fl		Cre-/Setdb2fl/fl	Cre+/Setdb2fl/fl	Cre-/Setdb2fl/fl	Cre+/Setdb2fl/fl
4	4	2.5	2		150	167	221	266		0.23	0.23	0.35	0.5		25	26.5	13.5	12.3
4	3.5	2.5	2.5		163	181	225	254		0.31	0.31	0.46	0.43		25.3	25.9	15.9	13.9
4.5	4.5	2.5	1.5		159	164	216	243		0.27	0.28	0.39	0.49		21.6	27.1	14.6	11.2
4.5	5	3.5	1.5		167	167	234	249		0.219	0.19	0.38	0.48		26.4	24.9	17.7	14.3
3.5	4	2.5	2		194	172	223	241		0.2	0.3	0.34	0.46		27.9	26.4	15.6	12.9
4.5	4.5	3.5	1.5		140	163	243	254		0.26	0.22	0.42	0.45		28.9	26.7	16.3	12.6
Figure 2O					Figure 2P					Figure 2Q					Figure 2T
Podocin positive area /glomerulus (%)					The number of podocyte/glomerulus					TUNEL+ positive cells ratio per glomerulus (%)					Relative fluorescence intensity (F-actin)
Control		STZ/HFD			Control		STZ/HFD			Control		STZ/HFD			Control		HG(25mM)
Cre-/Setdb2fl/fl	Cre+/Setdb2fl/fl	Cre-/Setdb2fl/fl	Cre+/Setdb2fl/fl		Cre-/Setdb2fl/fl	Cre+/Setdb2fl/fl	Cre-/Setdb2fl/fl	Cre+/Setdb2fl/fl		Cre-/Setdb2fl/fl	Cre+/Setdb2fl/fl	Cre-/Setdb2fl/fl	Cre+/Setdb2fl/fl		Setdb2WT	Setdb2KO	Setdb2WT	Setdb2KO
23.5	20.3	13.2	10.7		12	14	9	5		3.22581	3.22581	19.2308	23.0769		1.05	0.89	0.66	0.4
20.3	21.3	14.1	10		11	12	7	6		7.14286	0	18.5185	29.6296		1.1	0.91	0.68	0.58
19.2	23.1	12.3	9.3		12	11	8	7		2.94118	3.7037	20	26.9231		0.99	1.12	0.72	0.45
19.8	22.2	11.6	12.1		14	12	8	5		0	7.14286	14.2857	30		0.89	1.05	0.68	0.55
21.2	21.9	13.1	9.6		12	12	7	5		7.40741	3.44828	25.9259	27.5862		0.95	0.85	0.75	0.55
23	20	15.1	10.1		13	14	9	7		3.7037	7.40741	21.4286	28		1.03	1.13	0.8	0.45
Figure 2U
TUNEL+ positive podocyte (%)
Control		HG(25mM)
Setdb2WT	Setdb2KO	Setdb2WT	Setdb2KO
6.52174	6.97674	24	31.0345
4.65116	7.69231	30.4348	39.2857
7.14286	8.51064	29.0323	37.037
4.87805	9.52381	27.2727	48
8.57143	7.89474	27.5862	29.0323
6.52174	9.7561	25	33.3333

## Sheet: Figure 3
Figure 3E					Figure 3E					Figure 3G					Figure 3G					Figure 3J					Figure 3K
Relative Fibronectin staining instensity					Relative α-SMA staining instensity					Vimentin(normalized)					E-cadherin(normalized)					Aspect ratio					Cristae score
Control		STZ/HFD			Control		STZ/HFD			Control		STZ/HFD			Control		STZ/HFD			Control		STZ/HFD			Control		STZ/HFD
Cre-/Setdb2fl/fl	Cre+/Setdb2fl/fl	Cre-/Setdb2fl/fl	Cre+/Setdb2fl/fl		Cre-/Setdb2fl/fl	Cre+/Setdb2fl/fl	Cre-/Setdb2fl/fl	Cre+/Setdb2fl/fl		Cre-/Setdb2fl/fl	Cre+/Setdb2fl/fl	Cre-/Setdb2fl/fl	Cre+/Setdb2fl/fl		Cre-/Setdb2fl/fl	Cre+/Setdb2fl/fl	Cre-/Setdb2fl/fl	Cre+/Setdb2fl/fl		Cre-/Setdb2fl/fl	Cre+/Setdb2fl/fl	Cre-/Setdb2fl/fl	Cre+/Setdb2fl/fl		Cre-/Setdb2fl/fl	Cre+/Setdb2fl/fl	Cre-/Setdb2fl/fl	Cre+/Setdb2fl/fl
1.11074	0.82314	4.25455	9.44132		1.12158	1.12158	2.27964	2.87234		1.0443	0.911392	1.48481	1.7943		0.991736	0.971901	0.644628	0.505785		6.9	7.2	5.6	5.8		4	3	1	2
1.13058	0.942149	5.07769	6.92231		1.22188	1.06687	2.64438	3.32948		1.12975	0.901899	1.55032	1.58544		1.09091	0.902479	0.685124	0.48595		6.8	6.9	5.4	5.4		3	2	0	2
0.793388	1.09091	4.52231	8.18182		0.902736	1.08511	2.46201	3.38298		0.93038	1.13924	1.39747	2.07911		1.19008	0.842975	0.743802	0.446281		6.8	6.8	2.4	5.3		2	2	2	0
0.971901	1.19008	6.92231	6.33719		0.975684	0.81155	1.95137	2.31733		0.863924	0.911392	1.28829	1.86076		0.882645	1.19008	0.694215	0.416529		6.7	6.4	5.2	5.2		3	3	1	1
0.882645	1.11074	4.19504	7.21983		1.00304	0.802432	2.56231	2.83587		0.892405	1.13924	1.59494	1.52848		0.961983	1.09091	0.615124	0.535537		6.4	6.4	2.2	4.7		3	2	2	0
1.11074	1.19008	6.85289	6.7438		0.775076	1.0304	2.24316	2.33435		1.13924	0.958861	1.28829	1.43354		0.882645	0.991736	0.744628	0.604959		6.4	6.4	5.1	4.7		4	2	2	2
																				5.9	6	5.1	4.5		3	4	1	2
																				5.9	5.9	4.9	4.4		4	3	2	0
Figure 3M																				5.8	5.7	4.9	4.4		3	3	2	2
Bax/Bcl-2(normalized)																				5.7	5.7	1.8	4.2		2	2	1	2
Control		STZ/HFD																		5.7	5.7	4.7	4		3	3	2	0
Cre-/Setdb2fl/fl	Cre+/Setdb2fl/fl	Cre-/Setdb2fl/fl	Cre+/Setdb2fl/fl																	5.7	5.6	4.6	3.9		2	3	2	3
1.11636	1.06794	2.15144	3.59778																	5.6	5.5	4.6	3.8		3	4	2	1
1.00581	1.02961	2.75879	2.5156																	5.6	5.4	2.6	3.7		2	3	1	3
0.749765	1.28991	1.80345	2.47742																	5.6	5.4	4.5	3.6		3	4	2	2
1.06394	0.996747	1.83401	2.71337																	5.4	5.4	3.5	3.5		2	3	3	2
1.13033	0.81552	2.29252	2.32038																	5.4	5.4	4.4	3.5		2	3	3	2
0.933795	0.887105	1.90455	3.00645																	5.4	5.4	2.4	3.4		4	4	3	2
																				5.4	5.4	4.4	3.3		3	3	2	1
																				5.4	5.4	2.4	3.3		2	4	1	2
																				5.4	5.3	4.3	3.2		3	3	2	1
																				5.3	5.2	4.2	3.2		2	2	2	1
																				5.1	5.2	3.2	3.1		3	4	2	2
																				5.1	5	4.2	3.1		2	2	1	2
																				5.1	4.9	3.2	3.1		3	3	0	1
																				5	4.9	4.2	3		3	2	2	2
																				5	4.8	2.2	3		3	3	2	1
																				5	4.8	3.1	3		3	3	2	2
																				5	4.8	4.1	3		3	4	3	2
																				4.9	4.7	3.1	3		3	3	2	0
																				4.9	4.7	4.1	3		3	4	3	1
																				4.8	4.6	2.1	2.9		3	3	2	2
																				4.8	4.6	4	2.9		4	1	4	3
																				4.7	4.6	3.8	2.9		3	3	2	1
																				4.7	4.6	3.7	2.8		2	2	1	1
																				4.7	4.6	2.7	2.8		4	3	3	2
																				4.6	4.6	3.6	2.7		2	3	1	1
																				4.6	4.3	2.5	2.7		2	4	2	1
																				4.6	4.3	3.5	2.6		2	3	2	3
																				4.6	4.2	2.4	2.6		1	2	3	2
																				4.4	4.2	3.4	2.6		2	2	3	1
																				4.3	3.9	2.4	2.6		2	2	2	3
																				4.2	3.9	3.4	2.5		2	4	2	3
																				4.1	3.9	3.4	2.5		1	1	3	1
																				4	3.9	3.2	2.5		2	2	4	0
																				4	3.8	3.2	2.5		3	2	3	1
																				3.9	3.8	2.2	2.4		3	2	2	1
																				3.9	3.7	3.2	2.4		3	3	3	2
																				3.9	3.7	3.2	2.4		3	4	2	1
																				3.8	3.6	3.2	2.4		4	3	2	1
																				3.8	3.6	3.2	2.4		3	4	2	1
																				3.7	3.6	3.2	2.4		2	3	1	1
																				3.7	3.6	3.2	2.4		2	3	2	2
																				3.7	3.6	3.2	2.4		2	1	2	1
																				3.7	3.6	3.2	2.4		3	1	1	2
																				3.6	3.5	3.2	2.3		3	2	1	3
																				3.4	3.4	3.1	2.3		3	2	2	1
																				3.4	3.4	3.1	2.3		2	3	2	1
																				3.4	3.4	3.1	2.3		2	3	2	1
																				3.4	3.4	6.3	2.3		4	1	2	1
																				3.4	3.4	3	2.3
																				3.4	3.4	3.6	2.3
																				3.4	3.4	3	1.9
																				3.4	3.4	3	1.9
																				3.4	3.4	2.9	1.4
																				3.4	3.4	2.9	1.5
																				3.4	3.1	2.9	1.6
																				3.4	3.1	2.9	1.5
																				3.3	3.1	3.4	1.6
																				3.3	3.1	2.8	1.5
																				3.1	3.1	2.8	2.1
																				3.1	3.1	2.7	2.1
																				3.1	3	2.7	2.1
																				3.1	3	3.6	2.1
																				3	3	2.6	2.1
																				3	2.9	2.6	2.1
																				3	2.9	2.6	1.3
																				3	2.9	2.6	1.3
																				2.9	2.9	2.6	1.3
																				2.9	2.9	2.6	1.2
																				2.9	2.9	2.6	1.3
																				2.9	2.8	2.5	1.2
																				2.9	2.8	2.4	1.3
																				2.9	2.8	2.4	1.3
																				2.9	2.8	2.4	1.2
																				2.8	2.8	2.4	1.2
																				2.8	2.8	2.4	1.2
																				2.8	2.8	2.4	1.2
																				2.8	2.8	2.4	1.3
																				2.7	2.8	2.4	1.2
																				2.7	2.8	2.4	1.3
																				2.7	2.8	2.3	1.2
																				2.6	2.8	2.3	1.9
																				2.6	2.8	2.3	1.8
																				2.6	2.8	2.3	1.8
																				2.6	2.8	2.3	1.8
																				2.4	2.6	2.3	1.7
																				2.4	2.6	2.3	1.7
																				2.4	2.6	3.3	1.6
																				2.4	2.6	2.2	1.6
																				2.1	2.6	2.2	1.6
																				2.1	2.6	2.2	1.6
																				2	2.6	2.2	1.6
																				2	2.6	2.2	1.5
																				1.9	2.6	2.2	1.5
																				1.9	2.6	2.2	1.5
																				1.9	2.5	2.2	1.5
																				1.9	2.4	2.2	1.5
																				1.7	2.4	2.1	1.4
																				1.5	2.4	2.1	1.4
																				1.4	2.4	2.1	1.4
																				1.4	2.3	2.1	1.3
																				1.3	2.3	2.1	1.2
																				1.1	2.3	2.1	1.2
																					2.3	2	1.2
																					2.3	1.9	1.2
																					2.1	1.9	1.1
																					2.1	2.9	1.1
																					2	1.8	1
																					2	1.8	1
																					1.6	1.7	1
																					1.6	1.6	1
																					1.4	2.5	1
																					1.3	1.2
																					1.3	1.2
																						1.1
																						2.1
																						1.2
																						1.1
																						1
																						1
																						1.2
																						1
																						1

## Sheet: Figure 4
Figure 4I					Figure 4I					Figure 4K
SMAD3(normalized)					p-SMAD3(normalized)					Relative enrichment (Fold change)
Control		HG(25mM)			Control		HG(25mM)			P1		P2		P3
Setdb2WT	Setdb2KO	Setdb2WT	Setdb2KO		Setdb2WT	Setdb2KO	Setdb2WT	Setdb2KO		lgG	anti-H3K9me3	lgG	anti-H3K9me3	lgG	anti-H3K9me3
1.04167	1.03125	1.5625	1.69792		1.09964	1.19573	1.33452	1.54804		1.36038	1.53222	1.13855	1.79518	1.06875	6.225
0.875	1.07292	1.46875	1.6875		1.19573	1.24911	1.3452	1.6121		0.694511	0.794749	0.584337	1.06024	0.909375	7.60312
1.14583	1.19792	1.44792	1.57292		0.886121	1.31317	1.41993	1.63345		0.945107	1.49642	1.27711	1.86145	1.02188	5.61563
1.02083	1.13542	1.52083	1.75		0.939502	0.992883	1.121	1.45196
0.927083	1.28125	1.375	1.69792		0.875445	1.03559	1.31317	1.48399
0.989583	1.11458	1.42708	1.59375		1.00356	1.08897	1.3452	1.51601
Figure 4M					Figure 2F			Figure 4Q					Figure 4R					Figure 4T					Figure 4T
Relative SMAD3 staining instensity					Relative SETDB2 staining instensity	Relative SMAD3 staining instensity		TUNEL					Cristae score					α-SMA (normalized)					Podocin (normalized)
Control		STZ/HFD			0.869159	0.896661		Setdb2WT		Setdb2KO			Setdb2WT		Setdb2KO			Setdb2WT		Setdb2KO			Setdb2WT		Setdb2KO
Cre-/Setdb2fl/fl	Cre+/Setdb2fl/fl	Cre-/Setdb2fl/fl	Cre+/Setdb2fl/fl		0.803738	1.06836		si-NC	si Smad3	si-NC	si Smad3		si-NC	si Smad3	si-NC	si Smad3		si-NC	si Smad3	si-NC	si Smad3		si-NC	si Smad3	si-NC	si Smad3
0.943396	1.12264	1.47358	1.89811		1.14019	0.829889		18.4211	10.8108	33.3333	24.1379		2	2	2	3		0.912343	0.912343	1.44902	1.20215		0.984308	1.10414	0.479315	0.616262
1.11321	1.13208	1.37736	1.83019		1.21495	0.982512		25.7143	18.75	39.1304	25		2	3	1	2		0.805009	1.00894	1.56708	1.29875		0.958631	1.17261	0.419401	0.590585
0.820755	1.12642	1.57547	1.62264		0.925234	1.21145		20.5128	14.7059	25.8065	18.5185		2	2	2	1		0.93381	0.772809	1.79249	1.56995		1.08702	1.10414	0.453638	0.518973
0.933962	0.854717	1.43396	1.61321		1.04673	1.01113		21.0526	14.2857	30.5556	32		3	3	0	2		1.00894	0.805009	1.63148	1.39875		0.932953	1.29244	0.333809	0.499144
1.0566	0.986792	1.41132	1.66604		1.08411	1.26868		17.0732	13.1579	27.5862	22.5806		2	2	1	2		1.13775	0.751342	1.49195	1.29875		0.984308	0.958631	0.419401	0.53923
1.13208	0.891321	1.52075	1.88491		1.1215	1.28776		25	14.6341	32.1429	20		2	1	0	1		1.20215	0.847943	1.50268	1.38068		1.05278	1.16405	0.436519	0.604993
					1.11215	1.23052							1	1	2	2
					1.02804	1.10652							2	2	1	1
					1.21495	1.21145							2	2	3	2
					1.02804	1.03975							2	2	2	2
					0.775701	1.26868							1	2	2	3
					0.831776	1.23052							2	2	1	1
					0.700935	1.32591							3	2	2	3
					0.906542	1.2496							3	2	1	1
					0.785047	1.22099							0	3	2	1
					0.831776	1.13514							2	3	0	2
					0.64486	1.34499							1	2	2	1
					0.71028	1.35453							1	2	3	2
					0.598131	1.34499							2	1	2	2
					0.813084	1.30684							2	2	1	1
					0.738318	1.469							2	1	0	1
					0.691589	1.48808							4	2	0	2
													2	2	2	2
													2	0	1	2
													2	3	3	1
													3	2	1	1
													2	2	1	2
													2	2	1	1
													3	4	1	2
													0	1	0	1
													3	3	1	3
													2	1	2	2
													3	3	2	2
													2	2	1	2
													2	2	2	1
													2	2	1	2
													2	3	2	1
													2	2	1	2
													2	2	1	2
													2	2	1	2
													3	4	1	2
													2	3	2	1
													3	1	1	1
													2	2	2	2
													2	2	1	1
													1	3	1	3
													3	3	2	2
													2	2	1	3
													3	1	1	2
													1	4	1	3
													2	2	1	2
													2	2	2	1
													1	2	2	3
													2	1	2	1
													1	2	1	1
													2	3	1	3
													2	3	1	1
													2	1	2	1
													1	3	1	1
													1	3	1	2
														2	0	1
														2	1	3
														3	0	2
														3	2	1
														3	0	0
														3	2	2
														3	0	2
														3	1	1
														3	3	2
														3	2	1
														3		2
														3		1
																1

## Sheet: Figure 5
Figure 5C			Figure 5E					Figure 5F
SETDB2(normalized)			UACR(ug/mgCr)					Mesangial area/glomerulus (%)
Cre-/Setdb2AAV	Cre+/Setdb2AAV		Control		STZ/HFD			Control		STZ/HFD
0.955836	1.41956		Cre-/Setdb2AAV	Cre+/Setdb2AAV	Cre-/Setdb2AAV	Cre+/Setdb2AAV		Cre-/Setdb2AAV	Cre+/Setdb2AAV	Cre-/Setdb2AAV	Cre+/Setdb2AAV
1.04101	1.41009		24.5	29	182	163		9.8	11.2	27.8	24.4
0.927445	1.23028		20.9	24.5	232.4	187		12.3	12.9	30	24.9
0.880126	1.32492		33.5	22.7	209.9	191		13.9	12.3	26.1	25.2
1.13565	1.47634		27.2	24.5	237	202.1		14.6	13.9	27.3	23.9
1.05994	1.3817		20	29.9	232.1	200		10.1	14.1	29.1	26.4
			25.4	28.1	193.7	188.7		11.5	10.3	28.9	26.1
Figure 5H					Figure 5I					Figure 5J
GBM thickness (nm)					Foot process width (μm)					The number of foot processes
Control		STZ/HFD			Control		STZ/HFD			Control		STZ/HFD
Cre-/Setdb2AAV	Cre+/Setdb2AAV	Cre-/Setdb2AAV	Cre+/Setdb2AAV		Cre-/Setdb2AAV	Cre+/Setdb2AAV	Cre-/Setdb2AAV	Cre+/Setdb2AAV		Cre-/Setdb2AAV	Cre+/Setdb2AAV	Cre-/Setdb2AAV	Cre+/Setdb2AAV
151	162	220	209		0.21	0.22	0.43	0.35		5.5	5	2	3
160	180	226	189		0.29	0.33	0.45	0.4		4.5	4	3	4.5
155	171	231	208		0.3	0.29	0.41	0.33		4	4	2	4
167	165	217	201		0.23	0.2	0.4	0.33		4.5	4.5	2.5	3.5
189	171	220	195		0.22	0.31	0.46	0.37		5	4.5	3.5	4.5
153	166	249	216		0.29	0.27	0.39	0.3		5	4	2.5	3.5
Figure 5L					Figure 5M					Figure 5N					Figure 5O
Nephrin positive area /glomerulus (%)					Podocin positive area /glomerulus (%)					The number of podocyte/glomerulus					TUNEL+ positive cells ratio per glomerulus(%)
Control		STZ/HFD			Control		STZ/HFD			Control		STZ/HFD			Control		STZ/HFD
Cre-/Setdb2AAV	Cre+/Setdb2AAV	Cre-/Setdb2AAV	Cre+/Setdb2AAV		Cre-/Setdb2AAV	Cre+/Setdb2AAV	Cre-/Setdb2AAV	Cre+/Setdb2AAV		Cre-/Setdb2AAV	Cre+/Setdb2AAV	Cre-/Setdb2AAV	Cre+/Setdb2AAV		Cre-/Setdb2AAV	Cre+/Setdb2AAV	Cre-/Setdb2AAV	Cre+/Setdb2AAV
26.1	26.3	19.9	22.3		24.1	21.3	14	15.8		10	11	5	7		3.22581	3.22581	36	21.7391
26.3	25.9	17.6	20.9		21.3	23.1	12.9	15.9		11	12	6	8		0	6.06061	29.1667	20.8333
22.3	25.6	15.3	21.1		19.2	20.9	13.2	16		11	12	5	6		5.88235	0	30.4348	18.1818
26.1	24.9	16.7	19.8		19	22.9	14.2	16.3		12	12	7	7		0	3.57143	24	28.5714
27.1	26.4	18.7	21.6		23.3	22.1	12.3	17.9		13	10	5	9		7.40741	6.89655	26.087	21.7391
29.3	26.7	19.3	23.9		24	21.4	12.5	15.6		11	11	6	8		3.7037	7.40741	30.7692	28.5714
Figure 5Q					Figure 5Q					Figure 5R
Relative SMAD3 staining instensity					Relative Fibronectin staining instensity					Aspect ratio
Control		STZ/HFD			Control		STZ/HFD			Control		STZ/HFD
Cre-/Setdb2AAV	Cre+/Setdb2AAV	Cre-/Setdb2AAV	Cre+/Setdb2AAV		Cre-/Setdb2AAV	Cre+/Setdb2AAV	Cre-/Setdb2AAV	Cre+/Setdb2AAV		Cre-/Setdb2AAV	Cre+/Setdb2AAV	Cre-/Setdb2AAV	Cre+/Setdb2AAV
0.990099	1.21782	1.87129	1.54455		1.10156	1.3125	4.05469	3.5625		7	7.1	5.7	6.4
1.11881	1.05941	2.10891	1.59406		0.9375	1.42969	3.46875	3.39844		6.7	7	6.4	6.4
0.930693	0.871287	2.11881	1.47525		1.14844	1.26562	4.28906	3.98437		6.6	6.2	5.2	5.6
0.871287	0.90099	2.14851	1.58416		0.796875	0.914062	4.19531	3.44531		6.6	6.2	5.8	5.5
1.27723	0.920792	1.70297	1.47525		1.10156	1.03125	4.38281	3.72656		7	5.9	4.4	5.3
0.811881	0.841584	1.56436	1.62376		0.914062	0.726562	4.10156	3.53906		6	5.9	5.3	5.3
										5.9	5.5	4.2	4.5
										6.9	4.9	4.2	4.3
										5.9	4.9	4.1	4.1
										6.7	4.9	4.1	4.1
										5.6	4.9	4.9	4
										5.6	4.9	4.1	2.9
										5.6	4.9	2.8	3.9
										5.7	4.9	2.8	2.9
										5.6	4.9	3.6	3.9
										5.5	4.8	2.6	2.9
										5.1	4.8	3.6	3.9
										5.4	4.6	2.4	3.8
										5.5	4.6	3.4	3.7
										4.6	4.6	2.4	2.7
										4.4	4.6	3.4	3.6
										4.4	4.6	3.3	2.6
										4.2	5.1	2.3	3.6
										4	5.1	2.2	3.5
										4	5.2	3.2	2.4
										4	5.3	2.2	3.4
										3.9	5.3	3.2	3.4
										4.8	4.5	3.2	2.4
										4.8	4.5	2.1	3.4
										4.9	4.5	3.1	3.3
										4.9	4.5	2.1	3.3
										5	4.5	3.1	3.3
										5.1	4.5	2.1	3.3
										5.1	4.4	3.1	3.3
										3.9	4.4	3	3.3
										5.2	4.4	3	3.2
										5.2	4.2	2.9	3.2
										5.3	4.2	2.9	3.1
										4.6	4.2	1.9	3.1
										4.6	4.2	2.9	3.1
										3.9	4.1	1.9	3.1
										4.7	5.1	2.8	3.1
										4.8	5.1	2.8	3.1
										4.4	5.2	2.8	3.1
										4.4	5.2	2.6	3.1
										4.3	5	2.5	3
										4.3	3.9	2.5	3
										3.8	3.9	2.4	3
										3.8	3.9	2.4	2.9
										4.2	3.9	2.3	2.9
										4.2	3.9	2.3	2.9
										3.8	3.9	2.3	2.9
										4.2	3.9	2.3	2.9
										3.8	3.8	2.3	2.8
										3.8	3.8	2.3	2.8
										3.8	3.8	2.2	2.8
										3.8	3.8	2.2	2.8
										4.1	3.8	2.2	2.8
										4.1	3.8	2.1	2.5
										4	3.8	2.1	2.5
										4	3.8	2.1	2.5
										4.2	3.8	2.1	2.4
										4.2	3.8	2.1	2.3
										3.8	3.8	2.1	2.3
										3.9	3.8	2.1	2.3
										3.8	3.8	2.1	2.3
										3.8	3.8	2.1	2.3
										3.8	3.8	2.1	2.3
										3.8	3.8	2.1	2.3
										3.9	3.8	2.1	2.2
										3.8	3.8	2.1	2.2
										3.8	3.8	2.1	2.2
										3.7	3.8	2.1	2.1
										3.9	3.8	2	2.1
										3.7	3.8	2	2.1
										3.7	3.7	2	2.1
										3.7	3.7	2	2.1
										3.9	3.7	1.9	2.1
										3.7	3.7	1.9	2.1
										3.9	3.7	1.9	2.1
										3.7	3.7	1.8	2.1
										3.6	3.7	1.8	2.1
										3.8	3.7	1.5	2
										3.6	3.7	1.4	2
										3.6	3.6	1.4	2
										3.7	3.6	1.3	2
										3.6	3.6	1.3	2
										3.6	3.6	1.3	1.9
										3.5	3.6	2.3	1.9
										3.5	3.6	1.3	1.9
										3.4	3.6	1.3	1.9
										3.6	3.6	1.3	1.9
										3.6	3.6	1.3	1.9
										3.6	3.5	1.2	1.9
										3.2	3.5	1.1	1.9
										3.1	3.5	1.1	1.9
										3.2	3.5	1.1	1.8
										3.6	3.5	1.2	1.8
										3.4	3.4	2.1	1.8
										3.4	3.4	1.1	1.7
										3.4	3.4	1.1	1.7
										3.4	3.4	1.1	1.7
										3.4	3.4	1	1.7
										3.4	3.4	1	1.6
										3.4	3.4	1	1.6
										3.3	3.4	2	1.4
										3.3	3.4	1.2	1.3
										3.2	3.3	1.2	1.3
										2.9	3.3	1.3	1.2
										2.9	3.3	1.3	1.1
										2.9	2.9	1.2	1.1
										2.8	2.9	1.2	1
										2.8	2.8	1.2	1
										2.8	2.8	1.2	2.9
										2.8	2.6		2.9
										2.8	2.6		2.9
										2.7	2.6
										2.7	2.6
										2.6	2.6
										2.6	2.6
										2.2	2.5
										2.6	2.5
										2.6	2.5
										2.6	2.5
										2.5	2.5

## Sheet: Figure 6
Figure 6D
SETDB2 (normalized)
siNC	siNr2c2	siAtf1	siRunx1t1	siEts1	siKlf5	siTcf7l2	siGabpa	siTcf12	siErg	siTcf21	siBrd2
0.97764	0.92971	0.51217	0.94888	0.8722	1.19808	0.7476	1.07348	1.17891	0.69719	0.53674	1.09265
1.08307	1.17891	0.73051	1.15974	0.82428	1.10224	0.90096	1.04473	1.05431	0.76885	0.41882	1.07348
0.9393	1.12141	0.79885	1.12141	0.98722	1.01597	1.1885	1.21725	0.85304	0.59383	0.66965	0.8722
Figure 6H					Figure 6H					Figure 6I					Figure 6I
TCF21 (normalized)					SETDB2 (normalized)					TCF21 (normalized)					SETDB2 (normalized)
Control		HG(25mM)			Control		HG(25mM)			Control		HG(25mM)			Control		HG(25mM)
siNC	siTcf21	siNC	siTcf21		siNC	siTcf21	siNC	siTcf21		Vector	OE-Tcf21	Vector	OE-Tcf21		Vector	OE-Tcf21	Vector	OE-Tcf21
0.966184	0.347826	0.637681	0.328502		1.01523	0.720812	0.80203	0.700051		0.874786	1.55403	0.679245	0.77187		0.836538	1.18269	0.615385	0.75
0.94686	0.492754	0.492754	0.386473		1.03553	0.690355	0.751269	0.628985		0.998285	1.40995	0.586621	0.90566		0.875	1.19231	0.625	0.778846
1.08213	0.47343	0.628019	0.376812		0.822335	0.71066	0.700508	0.568071		1.15266	1.81132	0.607204	0.977702		0.951923	1.24038	0.586538	0.875
0.995169	0.434783	0.570048	0.434783		0.984772	0.670051	0.670051	0.568071		1.12178	1.58491	0.627787	0.813036		1.13462	1.38462	0.644231	0.759615
0.84058	0.415459	0.47343	0.434783		1.00508	0.700508	0.781726	0.547766		0.936535	1.72899	0.740995	0.936535		1.15385	1.25962	0.682692	0.701923
1.16908	0.376812	0.560386	0.454106		1.13706	0.761421	0.761421	0.659442		0.915952	1.52316	0.545455	0.987993		1.04808	1.41346	0.567308	0.75
Figure 6J					Figure 6M									Figure 6N
TUNEL+ positive podocyte (%)					Relative enrichment (Fold change)									Relative luciferase activity (Fold change)
Control		HG(25mM)			P1		P2		P3		P4			Vector/WT	Tcf21/WT	Tcf21/Mutant
siNC	siTcf21	siNC	siTcf21		lgG	anti-HA	lgG	anti-HA	lgG	anti-HA	lgG	anti-HA		0.759305	67.3176	4.18362
8.82353	8.82353	26.6667	34.4828		1.2809	0.842697	0.885794	1.39554	1.07183	6.65217	0.94382	1.97191		0.997519	54.1266	22.6228
6.45161	4.87805	30.4348	32.1429		0.829213	0.842697	1.14485	0.89415	0.725898	5.15501	0.825843	1.46629		1.24318	41.6501	13.0868
2.38095	2.77778	25.8065	33.3333		0.889888	0.653933	0.969359	1.9805	1.20227	5.86389	1.23034	1.14607
3.33333	5	16.6667	39.2857
2.77778	3.22581	24.1379	29.0323
9.67742	6.06061	32.1429	33.3333
Figure 6P				Figure 6R			Figure 6S
Relative TCF21 staining instensity				eGFR(ml/min/1.73m2)	Relative TCF21 staining instensity		Relative TCF21 staining instensity	Relative TCF21 staining instensity
Control	STZ/HFD			117.482	1.15885		1.15885	0.977911
0.991736	0.555372			108.454	0.924479		0.924479	0.681964
1.08099	0.783471			105.75	1.11979		1.11979	1.22239
0.86281	0.664463			96.4992	1.02865		1.02865	1.22239
0.932231	0.595041			95.9204	0.768229		0.768229	0.724426
0.942149	0.575207			93.442	0.625		0.625	1.17092
1.19008	0.634711			89.8946	0.846354		0.846354	0.759168
				86.0425	0.729167		0.729167	0.939309
				82.3234	0.729167		0.729167	0.748874
				75.9517	0.442708		0.442708	0.836371
				70.4255	0.664062		0.664062	1.01651
				69.2039	0.950521		0.950521	0.874973
				58.0632	0.769531		0.769531	0.849239
				57.1949	0.768229		0.768229	0.990778
				56.295	0.598958		0.598958	0.760455
				52.8032	1.10677		1.10677	0.759168
				48.2189	0.885417		0.885417	0.977911
				47.0889	0.651042		0.651042	1.04225
				43.6672	0.559896		0.559896	0.810637
				42.5161	0.598958		0.598958	0.720566
				38.1392	0.299479		0.299479	0.720566
				37.1093	0.559896		0.559896	0.681964
				35.1734	0.729167		0.729167	0.931589
				23.4952	0.403646		0.403646	0.681964

## Sheet: Figure S1
Figure S1A					Figure S1C					Figure S1D					Figure S1E
UACR(ug/mgCr)					Mesangial area/glomerulus (%)					Foot process width (μm)					GBM thickness (nm)
Control	STZ/HFD	db/m	db/db		Control	STZ/HFD	db/m	db/db		Control	STZ/HFD	db/m	db/db		Control	STZ/HFD	db/m	db/db
30	190	25	200		11.3	40.3	14.3	23.4		0.225	0.288393	0.201	0.28125		185	250	165	234
25	250	21	256		12.7	41.3	13.5	33.1		0.211	0.250893	0.265	0.30625		173	264	150	231
23	310	35	231		11.9	30.1	15.6	26.5		0.189	0.308036	0.241	0.255357		198	271	159	223
25	289	28	150		13.4	35.6	14.8	26.4		0.214	0.347321	0.209	0.270536		201	259	159	220
31	320	20	189		13	37.6	11.3	31.7		0.191	0.279464	0.242	0.304464		197	267	170	223
29	363	26	213		11.2	28.5	10.9	32.1		0.232	0.296429	0.234	0.279464		193	281	160	241
Figure S1F
Suv39h1 mRNA		Suv39h2 mRNA		Setdb1 mRNA		Setdb2 mRNA		Ehmt1 mRNA		Ehmt2 mRNA		Kidney
Control	STZ/HFD	Control	STZ/HFD	Control	STZ/HFD	Control	STZ/HFD	Control	STZ/HFD	Control	STZ/HFD
1.09355	0.909677	0.921569	1.09804	1.12378	0.986971	0.944954	0.605505	1.10526	1.21382	0.85274	1.40753
1.06452	0.812903	1.06863	1.22549	0.996743	0.947883	1.18349	0.678899	0.957237	1.23355	1.2226	1.10959
0.93871	0.658065	1.10784	0.960784	1.14332	0.899023	1.04587	0.834862	1.22368	1.05592	0.893836	0.811644
0.880645	0.86129	0.872549	0.627451	0.957655	0.830619	0.889908	0.669725	1.13487	0.976974	1.30479	1.14041
1.08387	0.93871	0.77451	0.794118	0.859935	0.771987	1.07339	0.834862	0.779605	0.582237	0.780822	0.832192
0.93871	0.677419	1.2549	1.17647	0.918567	0.693811	0.862385	0.541284	0.799342	0.898026	0.945205	0.75
Figure S1G
Suv39h1 mRNA		Suv39h2 mRNA		Setdb1 mRNA		Setdb2 mRNA		Ehmt1 mRNA		Ehmt2 mRNA		Glomeruli
Control	STZ/HFD	Control	STZ/HFD	Control	STZ/HFD	Control	STZ/HFD	Control	STZ/HFD	Control	STZ/HFD
0.862876	0.812709	0.863924	1.0443	1.08738	0.912621	1.04605	0.671053	0.888519	1.11814	1.14765	1.14765
1.07358	1.11371	0.816456	0.920886	1.1068	0.941748	1.08553	0.769737	1.17804	1.1381	0.97651	0.684564
0.832776	0.983278	1.00633	0.768987	0.864078	0.786408	0.9375	0.631579	1.10815	1.2579	0.83557	0.97651
1.17391	0.93311	1.09177	0.892405	0.786408	0.932039	0.868421	0.582237	1.0183	0.968386	1.07718	1.21812
0.882943	1.08361	1.03481	0.75	1.14563	0.76699	1.09539	0.838816	0.908486	0.768719	1.11745	1.19799
1.17391	0.862876	1.18671	1.06329	1.00971	0.747573	0.967105	0.700658	0.898502	0.808652	0.845638	0.895973
Figure S1I					Figure S1K
H3K9me1(normalized)		H3K9me2(normalized)			Relative SETDB2 staining instensity
Control	STZ/HFD	Control	STZ/HFD		non-DKD	Mild	Moderate	Severe
0.993506	0.837662	1.05641	0.994872		0.868657	0.679104	0.81806	0.577612
0.818182	0.769481	1.04615	0.8		1.15522	0.981194	0.940597	0.727015
0.827922	0.857143	0.912821	0.810256		0.931343	0.899701	0.82791	0.679104
1.26623	1.13961	0.964103	0.923077		1.08358	0.897164	0.756418	0.524478
1.12013	1.06169	1.08718	0.871795		0.949254	0.720597	0.608657	0.573134
0.974026	0.788961	0.933333	0.105897		1.01194	0.841791	0.801343	0.771642

## Sheet: Figure S2
Figure S2C			Figure S2D			Figure S2F					Figure S2H
Relative fluorescence intensity (F-actin)			Relative SETDB2 staining instensity(IF)			SETDB2 (GEC) (normalized)					SETDB2 (MSC) (normalized)
Control	HG(25mM)		Control	HG(25mM)		Control	Mannitol	HG(mM)			Control	Mannitol	HG(mM)
1.04259	0.787053		1.03864	0.695518				12.5	25				12.5	25
0.899489	0.633731		0.899536	0.751159		1.0464	0.7584	0.9408	1.0752		0.874539	1.02952	1.08487	1.23985
0.930153	0.807496		1.1221	0.788253		1.0848	1.1808	0.912	1.1808		0.940959	1.36162	1.05166	1.11808
0.868825	0.684838		1.00155	0.704791		0.8736	1.056	0.7968	1.0464		1.00738	1.21771	0.918819	1.20664
1.1448	0.83816		1.03864	0.676971		0.7968	0.8448	0.7776	1.1616		0.940959	0.97417	1.00738	1.0952
1.11414	0.725724		0.899536	0.723338		1.1616	0.8736	1.0368	0.8544		1.04059	1.00738	1.19557	0.98524
						1.0368	1.0272	0.9024	1.152		1.19557	1.1845	1.04059	1.19557
Figure S2K
Relative SETDB2 staining instensity(IF)		Relative H3K9me3 staining instensity(IHC)
Control	ADR	Control	ADR
0.963434	0.333863	1.02229	0.324841
1.06836	0.467409	1.07006	0.525478
0.925278	0.553259	0.936306	0.372611
0.848967	0.620032	0.850318	0.55414
1.15421	0.524642	1.15605	0.39172
1.03975	0.54372	0.964968	0.353503

## Sheet: Figure S3
Figure S3B			Figure S3D			Figure S3E			Figure S3F
SETDB2(normalized)			Relative SETDB2 staining instensity(IF)			Relative H3K9me3 staining instensity(IHC)			Mesangial area/glomerulus (%)
Setdb2+/+	Setdb2-/-		Setdb2+/+	Setdb2-/-		Setdb2+/+	Setdb2-/-		Control		STZ/HFD
0.995025	0.159204		1.06355	0.090301		1.10577	0.605769		Setdb2+/+	Setdb2-/-	Setdb2+/+	Setdb2-/-
1.14428	0.238806		0.993311	0.0702341		0.951923	0.692308		11.3	11.3	27.8	34.2
1.09453	0.0895522		1.17391	0.090301		0.990385	0.567308		13.5	12.4	30.1	39.5
0.945274	0.258706		1.04348	0.120401		1.07692	0.682692		14.6	12.6	26.5	30.1
0.935323	0.139303		0.852843	0.0401338		1.02885	0.586538		14.8	13.4	27.1	32.1
0.885572	0.149254		0.87291	0.110368		0.846154	0.740385		10.2	12.9	29.5	37.6
									10.9	11.2	32.1	38.5
Figure S3G					Figure S3H					Figure S3J
The number of foot processes					Foot process width (μm)					GBM thickness (nm)
Control		STZ/HFD			Control		STZ/HFD			Control		STZ/HFD
Setdb2+/+	Setdb2-/-	Setdb2+/+	Setdb2-/-		Setdb2+/+	Setdb2-/-	Setdb2+/+	Setdb2-/-		Setdb2+/+	Setdb2-/-	Setdb2+/+	Setdb2-/-
4	5	2.5	1.5		0.3	0.24	0.4	0.6		165	171	234	251
4	5	2.5	2		0.24	0.26	0.35	0.59		157	168	231	274
3.5	4.5	2	1.5		0.22	0.27	0.39	0.51		161	169	223	271
4	4.5	3.5	2		0.249	0.19	0.41	0.45		159	176	210	287
4.5	4	2.5	2		0.204	0.31	0.45	0.6		179	173	230	271
5	4.5	2.5	1.5		0.219	0.28	0.4	0.43		167	168	241	244
Figure S3K					Figure S3L					Figure S3M					Figure S3N
Nephrin positive area /glomerulus (%)					Podocin positive area /glomerulus (%)					The number of podocyte/glomerulus					TUNEL+ positive cells ratio per Glomeruli (%)
Control		STZ/HFD			Control		STZ/HFD			Control		STZ/HFD			Control		STZ/HFD
Setdb2+/+	Setdb2-/-	Setdb2+/+	Setdb2-/-		Setdb2+/+	Setdb2-/-	Setdb2+/+	Setdb2-/-		Setdb2+/+	Setdb2-/-	Setdb2+/+	Setdb2-/-		Setdb2+/+	Setdb2-/-	Setdb2+/+	Setdb2-/-
24.6	24.9	15.4	13.6		24.9	21.3	15.6	9.7		12	13	9	7		3.22581	3.22581	28	43.4783
25.7	25.6	16.7	14.1		25.6	20.6	14.7	10.6		11	14	8	7		7.14286	0	33.3333	33.3333
23.1	27.8	13.4	12.7		21.3	22.7	14.1	9.4		13	11	9	6		2.94118	3.7037	30.4348	45.4545
29.7	30.1	17.6	10.9		22.6	26.7	13.9	10.8		10	12	10	7		0	7.14286	36	52.3809
25.6	27.6	15.3	11.2		21.1	21.9	13.8	10.3		12	12	7	5		7.40741	3.44828	30.4348	39.1304
27.9	25.3	16.7	11.4		22.4	20.9	12.6	13		11	11	7	5		3.7037	7.40741	30.7692	42.8571

## Sheet: Figure S4
	Figure S4A					Figure S4C			Figure S4E			Figure S4F			Figure S4I
						SETDB2(Primary podocyte) (normalized)			Relative SETDB2 staining instensity(IF)			Relative H3K9me3 staining instensity(IHC)			Setdb2 mRNA
						Cre-/Setdb2fl/fl	Cre+/Setdb2fl/fl		Cre-/Setdb2fl/fl	Cre+/Setdb2fl/fl		Cre-/Setdb2fl/fl	Cre+/Setdb2fl/fl		Setdb2WT	Setdb2KO
						0.97561	0.341463		0.863753	0.354756		1.03704	0.72963		0.950872	0.275753
						1.07317	0.4		1.04884	0.709512		1	0.767901		1.14105	0.29477
						1.1122	0.360976		1.09512	0.416452		0.851852	0.691358		1.04596	0.361331
						1.17073	0.419512		0.910026	0.447301		0.925926	0.506173		0.903328	0.332805
						0.84878	0.35122		0.987147	0.462725		1.2716	0.780247		0.893819	0.37084
						0.819512	0.282927		1.09512	0.524422		0.91358	0.604938		1.06498	0.380349

[truncated: 4 more sheets: Figure S5, Figure S6, Figure S7, Figure S8]
